# Supplementary material for: Effect of Freezing on Photosystem II and Assessment of Freezing Tolerance of Tea Cultivar
Source: Plants (Basel). 2019 Oct 22;8(10):434. doi: 10.3390/plants8100434 (PMC6843692; doi:10.3390/plants8100434)
Supplement: Supplementary file 1 [file plants-08-00434-s001.zip]

Archive with 8 entries (7 files):
- sulpplemetary for conversion/
- sulpplemetary for conversion/Figure S1 (R2).docx
- sulpplemetary for conversion/Figure S2 (R2).docx
- sulpplemetary for conversion/Figure S3 (R2).docx
- sulpplemetary for conversion/Table S 1ú¿R2).docx
- sulpplemetary for conversion/Table S 2 (R2).docx
- sulpplemetary for conversion/Table S 3 (R2).docx
- sulpplemetary for conversion/Table S 4 (R2).docx
